# Supplementary material for: An experimental study on the diagnostic advantage of dual-energy computed tomography over single-energy scan to evaluate the treatment effect following transcatheter arterial chemoembolization
Source: PLoS One. 2024 Nov 12;19(11):e0313543. doi: 10.1371/journal.pone.0313543 (PMC11556725; doi:10.1371/journal.pone.0313543)
Supplement: S1 Data — (XLSX) [file pone.0313543.s001.xlsx]

## Sheet: Sheet1
specimen_number	iodine	SE	40kev	60kev	80kev	100kev
1	0.635196	1.13803	1.3289	1.28856	1.08583	0.977218
2	0.369591	0.752511	0.853741	0.791963	0.74112	0.640615
3	0.670997	1.07361	1.20918	1.16923	1.09307	1.0123
4	0.128928	0.416005	0.596781	0.42179	0.329572	0.278631
5	0.154648	0.467954	0.605101	0.47281	0.427587	0.395538
6	0.231678	0.653943	0.800229	0.636234	0.571347	0.559065
7	0.191515	0.465448	0.655611	0.488056	0.417209	0.370237
8	0.311717	0.644299	0.626515	0.626962	0.608812	0.575839
9	0.195129	0.595458	0.892783	0.612402	0.497277	0.428922
10	0.329122	0.722739	0.771254	0.738683	0.710457	0.606754
