# Supplementary material for: An experimental study on the diagnostic advantage of dual-energy computed tomography over single-energy scan to evaluate the treatment effect following transcatheter arterial chemoembolization
Source: PLoS One. 2024 Nov 12;19(11):e0313543. doi: 10.1371/journal.pone.0313543 (PMC11556725; doi:10.1371/journal.pone.0313543)
Supplement: S2 Data — (XLSX) [file pone.0313543.s002.xlsx]

## Sheet: Sheet1
specimen_number	iodine_content	CT_estimate
1	0.75768	1.08609
2	2.42	5.03762
3	4.34	13.4774
4	1.695	1.85393
5	3.63	1.9795
6	2.646	2.07
7	5.148	6.1845
8	1.995	4.61164
9	4.9858	5.83196
10	8.22	10.7422
